# Supplementary material for: Limitations of the Farquhar–von Caemmerer–Berry Model in Estimating the Maximum Electron Transport Rate: Evidence from Four C3 Species
Source: Biology (Basel). 2025 May 29;14(6):630. doi: 10.3390/biology14060630 (PMC12189644; doi:10.3390/biology14060630)
Supplement: Supplementary file 1 [file biology-14-00630-s001.zip]

Archive with 1 entries (1 files):
- biology-3634026-supplementary.pdf
